# Supplementary material for: Insistence on sameness relates to increased covariance of gray matter structure in autism spectrum disorder
Source: Mol Autism. 2015 Oct 1;6:54. doi: 10.1186/s13229-015-0047-7 (PMC4591718; doi:10.1186/s13229-015-0047-7)
Supplement: Additional file 6: Table S1. — Subcortical-Subcortical Region X Region Pairs with Significant (corrected) Correlations with IS. (XLSX 45.6 KB) [file 13229_2015_47_MOESM6_ESM.xlsx]

## Sheet: Sheet1
Subcortical-Subcortical Region x Region Pairs with Significant (corrected) Correlations with IS
Region 1	Region 2	Spearman r	P-value
Putamen	Accumbens	0.3874	0.0045
Putamen	Amygdala	0.4762	0.00035954
Pallidum	Amygdala	0.3965	0.0036
Hippocampus	Accumbens	0.384	0.0049
Hippocampus	Amygdala	0.536	4.2254e-05
Amygdala	Accumbens	0.4625	0.000557
All results survived FDR correction for multiple comparisons (q<.05, P<.0052)
