# Supplementary material for: Insistence on sameness relates to increased covariance of gray matter structure in autism spectrum disorder
Source: Mol Autism. 2015 Oct 1;6:54. doi: 10.1186/s13229-015-0047-7 (PMC4591718; doi:10.1186/s13229-015-0047-7)
Supplement: Additional file 8: Table S2. — Subcortical-Cortical Region X Region Pairs with Significant (corrected) Correlations with IS. (XLSX 88.0 KB) [file 13229_2015_47_MOESM8_ESM.xlsx]

## Sheet: Sheet1
Subcortical-Cortical Region x Region Pairs with Significant (corrected) Correlations with IS
Region 1	Region 2	Spearman r	P-value
Thalamus	L Fusiform G	0.3978	0.0035
Thalamus	R Inferior Temporal G	0.406	0.0028
Thalamus	R Precuneus	0.4144	0.0023
Thalamus	R Cuneus	0.4023	0.0031
Putamen	L Inferior Temporal G	0.4987	0.00016779
Putamen	L Superior Frontal G	0.4053	0.0029
Putamen	L Precentral G	0.385	0.0048
Putamen	L Postcentral G	0.4708	0.00042735
Putamen	L Inferior Parietal	0.5005	0.00015748
Putamen	L Precuneus	0.5424	3.2718e-05
Putamen	R Inferior Temporal G	0.4236	0.0018
Putamen	R Rostral Middle Frontal G	0.4209	0.0019
Putamen	R Superior Parietal	0.4528	0.0007502
Putamen	R Precuneus	0.5194	7.9588e-05
Putamen	R Insula	0.4246	0.0017
Pallidum	L Inferior Parietal	0.4521	0.00076603
Pallidum	L Precuneus	0.4009	0.0032
Pallidum	L Insula	0.4027	0.0031
Pallidum	R Frontal Pole	0.3957	0.0037
Pallidum	R Precuneus	0.3961	0.0037
Palldium	R Cuneus	0.3828	0.0051
Hippocampus	L Frontal Pole	0.3933	0.0039
Hippocampus	L Precuneus	0.4376	0.0012
Hippocampus	R Superior Parietal	0.3905	0.0042
Hippocampus	R Precuneus	0.4757	0.00036469
Amygdala	L Fusiform G	0.4203	0.0019
Amygdala	L Inferior Temporal G	0.4623	0.00056014
Amygdala	L Rostral Middle Frontal G	0.4149	0.0022
Amygdala	L Frontal Pole	0.5022	0.00014848
Amygdala	L Precentral G	0.4327	0.0014
Amygdala	L Inferior Parietal	0.4888	0.00023614
Amygdala	L Precuneus	0.4204	0.0019
Amygdala	R Temporal Pole	0.3904	0.0042
Amygdala	R Inferior Temporal G	0.4688	0.00045574
Amygdala	R Superiorfrontal G	0.382	0.0052
Amygdala	R Lateral Orbitofrontal	0.3835	0.005
Amygdala	R Superior Parietal	0.4942	0.00019672
Amygdala	R Inferior Parietal	0.5238	6.7475e-05
Amygdala	R Precuneus	0.4571	0.00065741
Amygdala	R Cuneus	0.3939	0.0039
Amygdala	R Lateral Occipital	0.39	0.0043
Accumbens	L Frontal Pole	0.4145	0.0022
Accumbens	R Superior Frontal G	0.4077	0.0027
Accumbens	R Frontal Pole	0.3926	0.004
Accumbens	R Inferior Parietal	0.3868	0.0046
Accumbens	R Precuneus	0.3987	0.0034
All results survived FDR correction for multiple comparisons (q<.05)
